# Supplementary material for: Comparative transcriptomic analysis of hypothalamus-pituitary-liver axis in bighead carp (Hypophthalmichthys nobilis) with differential growth rate
Source: BMC Genomics. 2019 Apr 30;20:328. doi: 10.1186/s12864-019-5691-4 (PMC6492341; doi:10.1186/s12864-019-5691-4)
Supplement: Supplementary file 1 — Table S1. KEGG enrichment analysis of highly expressed genes in liver tissue. (XLSX 13 kb) [file 12864_2019_5691_MOESM1_ESM.xlsx]

## Sheet: Sheet1
Process~name	num_of_Genes	gene_group	percentage%	P-value	Benjamini and Hochberg (FDR)
dre01100~Metabolic_pathways	73	1329	5.49285	0	0
dre03010~Ribosome	76	134	56.7164	2.26819e-13	1.2475e-11
dre00190~Oxidative_phosphorylation	21	139	15.1079	1.11477e-12	4.08751e-11
dre01200~Carbon_metabolism	19	130	14.6154	1.15241e-11	3.16913e-10
dre00010~Glycolysis_/_Gluconeogenesis	14	75	18.6667	3.41936e-10	7.52258e-09
dre03013~RNA_transport	17	158	10.7595	9.32545e-09	1.66209e-07
dre04141~Protein_processing_in_endoplasmic_reticulum	18	181	9.94475	1.0577e-08	1.66209e-07
dre03320~PPAR_signaling_pathway	11	68	16.1765	1.00232e-07	1.37819e-06
dre01230~Biosynthesis_of_amino_acids	12	86	13.9535	1.13025e-07	1.38142e-06
dre00270~Cysteine_and_methionine_metabolism	9	50	18	6.6646e-07	7.33106e-06
dre00620~Pyruvate_metabolism	7	45	15.5556	2.76806e-05	0.000253739
dre04216~Ferroptosis	7	45	15.5556	2.76806e-05	0.000253739
dre04145~Phagosome	12	157	7.64331	3.56694e-05	0.000301818
dre00020~Citrate_cycle_(TCA_cycle)	6	34	17.6471	5.60035e-05	0.000440027
dre04260~Cardiac_muscle_contraction	9	98	9.18367	9.25505e-05	0.000678703
dre00030~Pentose_phosphate_pathway	5	33	15.1515	0.000446259	0.00306803
dre00260~Glycine,_serine_and_threonine_metabolism	5	46	10.8696	0.00174241	0.0112744
dre00350~Tyrosine_metabolism	4	33	12.1212	0.00353911	0.0214664
dre00360~Phenylalanine_metabolism	3	16	18.75	0.00390285	0.0214664
dre00630~Glyoxylate_and_dicarboxylate_metabolism	4	34	11.7647	0.00390298	0.0214664
dre00250~Alanine,_aspartate_and_glutamate_metabolism	4	40	10	0.006626	0.0347076
dre00100~Steroid_biosynthesis	3	21	14.2857	0.00765453	0.0366086
dre00400~Phenylalanine,_tyrosine_and_tryptophan_biosynthesis	2	6	33.3333	0.00760072	0.0366086
dre03060~Protein_export	3	22	13.6364	0.00858974	0.0393697
dre01040~Biosynthesis_of_unsaturated_fatty_acids	3	24	12.5	0.0106533	0.0468743
dre00340~Histidine_metabolism	3	25	12	0.0117831	0.0498516
dre00130~Ubiquinone_and_other_terpenoid-quinone_biosynthesis	2	11	18.1818	0.0200143	0.0771493
dre00480~Glutathione_metabolism	4	56	7.14286	0.0192575	0.0771493
dre01212~Fatty_acid_metabolism	4	57	7.01754	0.0203394	0.0771493
dre00500~Starch_and_sucrose_metabolism	3	36	8.33333	0.0286615	0.105092
dre04210~Apoptosis	7	169	4.14201	0.0318674	0.113078
dre00051~Fructose_and_mannose_metabolism	3	43	6.97674	0.0436636	0.144792
dre00071~Fatty_acid_degradation	3	44	6.81818	0.0460703	0.144792
dre00592~alpha-Linolenic_acid_metabolism	2	18	11.1111	0.045089	0.144792
dre04217~Necroptosis	7	183	3.82514	0.0451041	0.144792
dre00910~Nitrogen_metabolism	2	19	10.5263	0.0492854	0.147009
dre05168~Herpes_simplex_infection	7	187	3.74332	0.0494484	0.147009
