# Supplementary material for: Comparative transcriptomic analysis of hypothalamus-pituitary-liver axis in bighead carp (Hypophthalmichthys nobilis) with differential growth rate
Source: BMC Genomics. 2019 Apr 30;20:328. doi: 10.1186/s12864-019-5691-4 (PMC6492341; doi:10.1186/s12864-019-5691-4)
Supplement: Supplementary file 2 — Table S2. List of 50 top highly expressed genes in liver tissue. (XLSX 12 kb) [file 12864_2019_5691_MOESM2_ESM.xlsx]

## Sheet: Sheet1
ID	avg.FPKM	Zebrafish ID	Gene Name
Ar.20057	17309.3
Ar.3143	16162.1	ENSDARG00000092170	apoc1
Ar.2319	14810.8	ENSDARG00000101324	apoa1b
Ar.2821	11150.6	ENSDARG00000020741	fga
Ar.3146	9571.43	ENSDARG00000015866	apoa2
Ar.27999	7724.64	ENSDARG00000037281	fgg
Ar.5384	6768.55	ENSDARG00000090286	serpina1
Ar.19633	6417.67	ENSDARG00000053845	cbln14
Ar.2819	5656.94	ENSDARG00000020741	fga
Ar.26733	5364.85	ENSDARG00000100952	wu:fj16a03
Ar.21776	3718.47	ENSDARG00000016771	tfa
Ar.27565	3358.68	ENSDARG00000012694	c3a.1
Ar.16776	3182.39	ENSDARG00000010312	cp
Ar.30975	3104	ENSDARG00000033662	scd
Ar.3966	2660.23	ENSDARG00000020850	eef1a1l2
Ar.3402	2642.78	ENSDARG00000038439	fabp10a
Ar.27715	2550.47	ENSDARG00000051890	hp
Ar.19811	2291.32	ENSDARG00000009285	rpl15
Ar.10395	2271.62	ENSDARG00000012609	hpx
Ar.29615	2239.81	ENSDARG00000023151	ucp1
Ar.14935	2165.62	ENSDARG00000077291	rps2
Ar.3965	1934.26	ENSDARG00000039502	eef1a1a
Ar.26364	1930.06
Ar.17146	1869.59	ENSDARG00000099104	rpl24
Ar.19430	1829.39	ENSDARG00000042090	si:ch73-55i23.1
Ar.27171	1800.67	ENSDARG00000102076	zgc:158852
Ar.6399	1800.59	ENSDARG00000041435	uba52
Ar.13956	1772.82
Ar.10856	1710.46	ENSDARG00000013307	rpl19
Ar.31601	1699.54	ENSDARG00000101353	f13b
Ar.7883	1680.27	ENSDARG00000057121	C7
Ar.22915	1638.84
Ar.14120	1629.8	ENSDARG00000014867	rpl8
Ar.23509	1627.35	ENSDARG00000042905	rpl10a
Ar.31737	1619	ENSDARG00000006316	rpl23a
Ar.3962	1585.89	ENSDARG00000043509	rpl11
Ar.30578	1582.1	ENSDARG00000019778	rps6
Ar.6759	1581.58	ENSDARG00000007320	rpl7
Ar.9505	1557.12	ENSDARG00000019181	rpsa
Ar.8249	1538.57	ENSDARG00000053684	aldob
Ar.23632	1534.25
Ar.17587	1532.21	ENSDARG00000014690	rps4x
Ar.25211	1511.06	ENSDARG00000045089	si:ch211-270n8.1
Ar.7113	1483.47	ENSDARG00000025073	rpl18a
Ar.6019	1460.61	ENSDARG00000021838	rps23
Ar.18855	1454.15
Ar.22753	1453.86	ENSDARG00000036041	f2
Ar.25543	1451.44	ENSDARG00000092553	slc25a5
Ar.30327	1439.1	ENSDARG00000041811	rps25
Ar.7773	1390.39	ENSDARG00000018334	rpl35
Ar.18435	1371.83	ENSDARG00000010516	rpl21
