# Supplementary material for: Comparative transcriptomic analysis of hypothalamus-pituitary-liver axis in bighead carp (Hypophthalmichthys nobilis) with differential growth rate
Source: BMC Genomics. 2019 Apr 30;20:328. doi: 10.1186/s12864-019-5691-4 (PMC6492341; doi:10.1186/s12864-019-5691-4)
Supplement: Supplementary file 3 — Table S3. GO enrichment analysis of 430 hightly expressed genes in HP tissues. HP: Hypothalamus-Pituitary. (XLSX 17 kb) [file 12864_2019_5691_MOESM3_ESM.xlsx]

## Sheet: Sheet1
Genes	Process~name	num_of_Genes	gene_group	percentage%	P-value	Benjamini and Hochberg (FDR)
100000341; 114420; 192297; 192299; 192300; 192301; 195819; 322571; 323305; 323365; 325618; 327089; 335539; 335629; 336550; 336568; 336641; 336662; 336687; 336702; 336710; 336712; 336713; 336719; 336727; 336812; 337007; 337010; 337090; 337148; 337240; 337810; 378961; 393686; 393710; 393723; 393725; 393788; 393818; 394027; 394035; 394036; 394097; 394121; 394166; 394194; 405888; 405889; 406266; 4063…	dre03010~Ribosome	75	134	55.9701	1.44551e-13	1.30096e-11
140744; 192309; 192336; 246094; 266797; 30083; 30496; 30497; 322228; 325402; 326977; 327165; 334116; 335025; 335191; 335709; 335774; 335817; 336425; 336473; 336957; 369193; 386710; 393478; 393668; 393778; 393793; 393829; 393884; 394151; 399662; 402883; 406367; 406405; 406599; 406696; 406726; 553755; 554101; 554135; 554154; 557348; 560753; 563476; 572518; 81541;	dre01100~Metabolic_pathways	46	1329	3.46125	3.6641e-10	5.49615e-09
192336; 325402; 326977; 335025; 335191; 335709; 335774; 336957; 393478; 393793; 393829; 393884; 394151; 402883; 406599; 406726; 553755; 554101; 554135; 554154; 557348; 563476; 81541;	dre00190~Oxidative_phosphorylation	23	139	16.5468	3.26406e-13	1.46883e-11
192336; 321453; 325402; 335025; 335798; 336681; 393154; 393664; 403014; 436772; 554127; 573122; 57934; 57935; 641421; 767746; 791986;	dre04145~Phagosome	17	157	10.828	4.10842e-11	1.0107e-09
30468; 335774; 393478; 393793; 554101; 554154; 557348; 563476; 64269; 64273; 64610; 64611; 64612; 64616;	dre04260~Cardiac_muscle_contraction	14	98	14.2857	8.0744e-11	1.45339e-09
192309; 246094; 30496; 30497; 327165; 334116; 335817; 336425; 369193; 393668; 406367; 406696; 560753;	dre00010~Glycolysis_/_Gluconeogenesis	13	75	17.3333	4.49198e-11	1.0107e-09
192309; 246094; 327165; 334116; 335817; 336425; 369193; 393668; 393884; 399662; 406405; 406696; 560753;	dre01200~Carbon_metabolism	13	130	10	1.9789e-08	2.5443e-07
140614; 266797; 30573; 327197; 373100; 393716; 406514; 436772; 449846; 556410; 573376; 735249; 791986;	dre04141~Protein_processing_in_endoplasmic_reticulum	13	181	7.18232	7.02022e-07	7.02022e-06
100003223; 30468; 327379; 406514; 550436; 556410; 64269; 64273; 64610; 64611; 64612; 64616;	dre04261~Adrenergic_signaling_in_cardiomyocytes	12	201	5.97015	1.11617e-05	9.08513e-05
30572; 322237; 322256; 336334; 393856; 399484; 406263; 445027; 503767; 606498; 664756;	dre03013~RNA_transport	11	158	6.96203	6.66362e-06	5.99726e-05
321453; 393154; 393664; 394198; 406304; 406514; 556410; 573122; 57934; 57935; 58122;	dre04210~Apoptosis	11	169	6.50888	1.21135e-05	9.08513e-05
192321; 30573; 321622; 334582; 335519; 336473; 406529; 550436; 566370; 58108; 795095;	dre04217~Necroptosis	11	183	6.01093	2.43552e-05	0.000168613
192309; 327165; 334116; 335817; 336425; 336473; 369193; 393668; 406696; 560753;	dre01230~Biosynthesis_of_amino_acids	10	86	11.6279	2.41852e-07	2.72084e-06
30236; 335798; 336681; 393154; 393664; 554127; 573122; 641421; 767746;	dre04540~Gap_junction	9	128	7.03125	4.26723e-05	0.000274322
100038776; 337226; 393154; 393664; 573122; 57934; 57935; 81581;	dre04530~Tight_junction	8	215	3.72093	0.00565974	0.0209156
192321; 327379; 334582; 336612; 406529; 550436; 566370;	dre04020~Calcium_signaling_pathway	7	266	2.63158	0.0469939	0.120842
100003223; 192321; 327379; 334582; 406304; 406529; 566370;	dre04218~Cellular_senescence	7	187	3.74332	0.00911459	0.0292969
30573; 326974; 334582; 336637; 368359; 406529; 793200;	dre04621~NOD-like_receptor_signaling_pathway	7	154	4.54545	0.00336414	0.0151386
394198; 406304; 406340; 406514; 556410; 573376;	dre04010~MAPK_signaling_pathway	6	316	1.89873	0.190457	0.317429
100003223; 322060; 327379; 393716; 449846; 550436;	dre04114~Oocyte_meiosis	6	139	4.31655	0.00817078	0.0282835
321453; 321622; 326974; 378866; 793200; 795095;	dre04140~Autophagy	6	162	3.7037	0.0160037	0.0464623
327379; 402917; 402987; 406514; 550436; 556410;	dre04912~GnRH_signaling_pathway	6	125	4.8	0.00504298	0.0197334
30496; 30497; 322228; 399662; 406405;	dre00270~Cysteine_and_methionine_metabolism	5	50	10	0.00050878	0.00269354
30496; 30497; 335817; 399662; 406405;	dre00620~Pyruvate_metabolism	5	45	11.1111	0.000325378	0.00183025
334116; 386629; 393668; 393856; 606498;	dre03018~RNA_degradation	5	86	5.81395	0.00479616	0.0196207
140615; 171478; 386661; 550134; 58128;	dre03320~PPAR_signaling_pathway	5	68	7.35294	0.00184384	0.00921919
324152; 326974; 406514; 556410; 793200;	dre04137~Mitophagy	5	83	6.0241	0.00415905	0.0178245
321051; 399477; 406669; 553764; 573376;	dre04144~Endocytosis	5	342	1.46199	0.401283	0.512513
352928; 352929; 406529; 58108; 84702;	dre04216~Ferroptosis	5	45	11.1111	0.000325378	0.00183025
30498; 326974; 327379; 445028; 793200;	dre04371~Apelin_signaling_pathway	5	178	2.80899	0.0696798	0.1608
100003223; 321496; 57934; 57935; 793949;	dre04810~Regulation_of_actin_cytoskeleton	5	265	1.88679	0.223509	0.352909
100003223; 335396; 393716; 394198; 58113;	dre05168~Herpes_simplex_infection	5	187	2.6738	0.0816716	0.179279
192309; 336425; 369193; 560753;	dre00051~Fructose_and_mannose_metabolism	4	43	9.30233	0.00239926	0.0113649
352928; 352929; 406278; 798788;	dre00480~Glutathione_metabolism	4	56	7.14286	0.00580989	0.0209156
100003223; 393856; 503767; 606498;	dre03015~mRNA_surveillance_pathway	4	89	4.49438	0.0256447	0.0721258
322206; 335396; 503767; 573376;	dre03040~Spliceosome	4	134	2.98507	0.0844634	0.180993
353223; 402917; 402987; 407639;	dre04080~Neuroactive_ligand-receptor_interaction	4	400	1	0.714445	0.765433
322060; 393716; 406304; 449846;	dre04110~Cell_cycle	4	139	2.8777	0.0932661	0.190772
140811; 192336; 321453; 325402;	dre04142~Lysosome	4	145	2.75862	0.104377	0.204217
30265; 393716; 449846; 550436;	dre04310~Wnt_signaling_pathway	4	173	2.31214	0.163309	0.28265
100003223; 30265; 57934; 57935;	dre04510~Focal_adhesion	4	241	1.65975	0.337364	0.469721
30265; 327379; 353221; 550436;	dre04916~Melanogenesis	4	138	2.89855	0.0914718	0.190772
393884; 399662; 406405;	dre00020~Citrate_cycle_(TCA_cycle)	3	34	8.82353	0.00977615	0.0293284
246094; 336425; 369193;	dre00030~Pentose_phosphate_pathway	3	33	9.09091	0.0090626	0.0292969
336473; 399662; 406405;	dre00630~Glyoxylate_and_dicarboxylate_metabolism	3	34	8.82353	0.00977615	0.0293284
326974; 406304; 793200;	dre04068~FoxO_signaling_pathway	3	167	1.79641	0.332711	0.469721
171473; 406304; 494479;	dre04115~p53_signaling_pathway	3	74	4.05405	0.0651124	0.154214
30553; 541344; 554105;	dre04146~Peroxisome	3	88	3.40909	0.0960137	0.192027
335025; 378866; 445028;	dre04150~mTOR_signaling_pathway	3	184	1.63043	0.387986	0.508407
100003223; 327379; 337226;	dre04270~Vascular_smooth_muscle_contraction	3	149	2.01342	0.274053	0.418047
393716; 449846; 664761;	dre04350~TGF-beta_signaling_pathway	3	102	2.94118	0.131705	0.237069
30265; 57934; 57935;	dre04520~Adherens_junction	3	97	3.09278	0.118468	0.217593
100003223; 327379; 445028;	dre04910~Insulin_signaling_pathway	3	169	1.77515	0.339243	0.469721
394198; 57934; 57935;	dre05132~Salmonella_infection	3	96	3.125	0.115883	0.21728
30083; 335817;	dre00230~Purine_metabolism	2	195	1.02564	0.684977	0.76088
322228; 327165;	dre00260~Glycine,_serine_and_threonine_metabolism	2	46	4.34783	0.112608	0.215632
140744; 572518;	dre00330~Arginine_and_proline_metabolism	2	61	3.27869	0.174128	0.295689
192309; 560753;	dre00562~Inositol_phosphate_metabolism	2	88	2.27273	0.292761	0.439141
30496; 30497;	dre00640~Propanoate_metabolism	2	32	6.25	0.0623422	0.151643
140615; 386661;	dre01040~Biosynthesis_of_unsaturated_fatty_acids	2	24	8.33333	0.0384257	0.101715
140615; 386661;	dre01212~Fatty_acid_metabolism	2	57	3.50877	0.157191	0.277396
436772; 791986;	dre03060~Protein_export	2	22	9.09091	0.0331446	0.0903944
321622; 795095;	dre03410~Base_excision_repair	2	37	5.40541	0.079237	0.178283
393716; 449846;	dre04120~Ubiquitin_mediated_proteolysis	2	142	1.40845	0.515798	0.610813
326974; 793200;	dre04136~Autophagy	2	32	6.25	0.0623422	0.151643
336473;	dre00220~Arginine_biosynthesis	1	25	4	0.26886	0.417197
30083;	dre00240~Pyrimidine_metabolism	1	105	0.952381	0.721501	0.765433
336473;	dre00250~Alanine,_aspartate_and_glutamate_metabolism	1	40	2.5	0.389779	0.508407
246094;	dre00500~Starch_and_sucrose_metabolism	1	36	2.77778	0.359635	0.490411
266797;	dre00510~N-Glycan_biosynthesis	1	54	1.85185	0.484565	0.589336
246094;	dre00520~Amino_sugar_and_nucleotide_sugar_metabolism	1	58	1.72414	0.508842	0.610611
798788;	dre00590~Arachidonic_acid_metabolism	1	51	1.96078	0.465575	0.573997
140615;	dre00592~alpha-Linolenic_acid_metabolism	1	18	5.55556	0.204525	0.334676
386710;	dre00760~Nicotinate_and_nicotinamide_metabolism	1	31	3.22581	0.319858	0.469721
84702;	dre00860~Porphyrin_and_chlorophyll_metabolism	1	32	3.125	0.328006	0.469721
336473;	dre00910~Nitrogen_metabolism	1	19	5.26316	0.21405	0.344009
568332;	dre00970~Aminoacyl-tRNA_biosynthesis	1	64	1.5625	0.543136	0.626695
30572;	dre03008~Ribosome_biogenesis_in_eukaryotes	1	77	1.2987	0.609466	0.694328
449846;	dre03420~Nucleotide_excision_repair	1	44	2.27273	0.418508	0.523135
550436;	dre04012~ErbB_signaling_pathway	1	107	0.934579	0.728149	0.765433
553962;	dre04060~Cytokine-cytokine_receptor_interaction	1	177	0.564972	0.883416	0.883416
327379;	dre04070~Phosphatidylinositol_signaling_system	1	112	0.892857	0.744086	0.769744
406707;	dre04130~SNARE_interactions_in_vesicular_transport	1	42	2.38095	0.404316	0.512513
81581;	dre04514~Cell_adhesion_molecules_(CAMs)	1	139	0.719424	0.815351	0.824513
394198;	dre04620~Toll-like_receptor_signaling_pathway	1	97	1.03093	0.693246	0.76088
393721;	dre04622~RIG-I-like_receptor_signaling_pathway	1	62	1.6129	0.531979	0.621793
327379;	dre04744~Phototransduction	1	37	2.7027	0.367307	0.493398
30573;	dre04914~Progesterone-mediated_oocyte_maturation	1	108	0.925926	0.731414	0.765433
353221;	dre04920~Adipocytokine_signaling_pathway	1	91	1.0989	0.670194	0.753969
30498;	dre04933~AGE-RAGE_signaling_pathway_in_diabetic_complications	1	125	0.8	0.781294	0.799051
