# Supplementary material for: Comparative transcriptomic analysis of hypothalamus-pituitary-liver axis in bighead carp (Hypophthalmichthys nobilis) with differential growth rate
Source: BMC Genomics. 2019 Apr 30;20:328. doi: 10.1186/s12864-019-5691-4 (PMC6492341; doi:10.1186/s12864-019-5691-4)
Supplement: Supplementary file 4 — Table S4. Expression level for 574 genes with top expression level in liver tissue. (XLSX 91 kb) [file 12864_2019_5691_MOESM4_ESM.xlsx]

## Sheet: Sheet1
Gene id	Fold change (FC)	log2(FC)	pval	qval	FPKM.T01	FPKM.T02	FPKM.T03	FPKM.T04	FPKM.T05	FPKM.T06
Ar.18881	1.22915	0.297663	0.000206353	0.538246	449.462	369.032	477.35	462.353	529.179	474.823
Ar.2578	1.55298	0.635036	0.00313208	0.777106	285.979	211.24	299.036	371.446	380.57	364.596
Ar.18619	1.56004	0.641581	0.00351586	0.777106	299.149	220.442	313.136	391.715	398.554	382.249
Ar.13626	1.50881	0.593415	0.00388048	0.777106	263.697	224.828	313.852	347.077	411.803	335.09
Ar.15016	1.3081	0.387474	0.00498506	0.777106	90.8558	88.6196	100.717	113.559	120.207	122.068
Ar.3962	0.91445	-0.129025	0.00525325	0.777106	1642.29	1702.54	1588.5	1521.07	1525.33	1535.61
Ar.8859	1.23562	0.305232	0.00715105	0.777106	306.979	256.359	331.085	331.451	347.683	350.388
Ar.6967	1.23804	0.308063	0.00782347	0.777106	601.708	551.697	671.394	721.089	733.401	694.02
Ar.16420	1.65786	0.729319	0.00928758	0.777106	788.444	595.679	1028.46	1096.31	1157.18	1176.29
Ar.3942	1.24538	0.316581	0.0130506	0.777106	611.555	533.643	570.883	661.057	707.269	707.682
Ar.25655	1.15378	0.206369	0.0135056	0.777106	143.947	128.21	143.843	157.573	155.232	152.973
Ar.17514	0.550222	-0.861914	0.0139281	0.777106	154.976	237.916	101.388	106.499	96.2403	112.695
Ar.16043	1.61296	0.689712	0.014949	0.777106	363.676	233.44	367.42	464.611	451.075	441.181
Ar.18800	1.14697	0.197825	0.0165414	0.777106	449.898	413.776	477.56	462.394	529.152	473.757
Ar.23488	2.60938	1.38371	0.0174435	0.777106	426.554	216.235	813.743	765.981	838.23	814.276
Ar.23604	1.17492	0.232563	0.0193821	0.777106	274.169	250.047	281.334	306.084	321.227	284.847
Ar.25353	4.80964	2.26593	0.0195915	0.777106	110.799	3.54903	148.295	29.4163	150.959	74.1626
Ar.18593	1.44762	0.533688	0.021804	0.777106	298.534	331.675	362.745	481.446	496.332	434.27
Ar.24369	1.37288	0.457203	0.0235986	0.777106	784.614	642.283	951.805	799.202	1145.26	923.045
Ar.23238	0.615531	-0.700096	0.0250139	0.777106	212.11	228.557	197.357	125.178	154.062	117.157
Ar.22652	0.526745	-0.924825	0.0255881	0.777106	117.238	168.587	132.57	107.274	66.7183	74.46
Ar.18922	1.16973	0.226171	0.0258967	0.777106	769.471	642.911	794.883	751.936	827.812	841.068
Ar.5278	1.34251	0.424928	0.0270454	0.777106	140.885	116.008	133.766	180.617	161.488	166.497
Ar.17123	0.832409	-0.264635	0.027566	0.777106	232.02	257.691	229.636	199.847	197.284	222.376
Ar.23048	1.43169	0.51772	0.0285554	0.777106	227.477	164.785	196.157	244.364	292.455	240.071
Ar.20989	1.20758	0.272123	0.0294392	0.777106	144.346	142.448	169.298	166.118	184.734	174.842
Ar.14600	1.13692	0.185131	0.0298137	0.777106	587.452	525.474	596.412	639.191	640.951	594.824
Ar.17339	1.34986	0.43281	0.0299721	0.777106	595.692	493.637	667.916	786.083	738.203	676.953
Ar.2797	0.89014	-0.167896	0.0322542	0.777106	161.373	178.981	149.468	156.033	151.082	147.19
Ar.14841	1.29311	0.370848	0.032386	0.777106	207.874	181.645	250.15	258.698	251.066	256.956
Ar.7288	1.44956	0.535611	0.0341099	0.777106	117.309	107.618	132.541	174.855	178.856	138.519
Ar.27494	1.24456	0.315631	0.0347435	0.777106	100.711	89.8155	93.9172	112.719	125.315	106.286
Ar.22636	2.1293	1.09038	0.035947	0.777106	149.699	60.7075	113.769	125.191	221.832	178.052
Ar.4780	1.28019	0.35636	0.0377213	0.777106	93.7677	84.6891	120.671	114.676	120.447	114.65
Ar.6131	0.41687	-1.26233	0.0380817	0.777106	181.929	124.999	122.79	55.9032	71.7376	40.5239
Ar.31169	0.908405	-0.138592	0.0395111	0.777106	152.406	156.611	149.35	149.052	136.943	138.214
Ar.27952	1.27746	0.353283	0.0400754	0.777106	362.703	330.303	415.726	457.029	426.415	470.235
Ar.27705	2.5894	1.37262	0.0412931	0.777106	172.363	38.9206	158.874	183.087	197.241	165.213
Ar.23257	1.59852	0.676734	0.0424993	0.777106	117.307	111.19	162.372	163.416	235.199	157.541
Ar.29623	1.18691	0.247212	0.0428756	0.777106	348.507	304.368	393.939	364.942	430.969	349.039
Ar.25668	1.30283	0.381647	0.0451596	0.777106	220.249	169.716	187.111	223.395	252.892	236.682
Ar.2069	1.48726	0.572657	0.045482	0.777106	75.3294	72.8434	102.935	124.165	119.129	102.804
Ar.15662	1.28316	0.359706	0.0493052	0.777106	154.454	121.672	168.334	186.574	171.321	168.828
Ar.7630	0.831357	-0.26646	0.051118	0.777106	391.159	443.895	335.27	351.318	348.017	329.626
Ar.23208	1.31768	0.397999	0.0515778	0.777106	931.297	906.222	1088.31	1095.56	1419.53	1102.16
Ar.28018	1.61634	0.692732	0.0527559	0.777106	525.233	607.403	590.24	901.115	1119.85	752.487
Ar.22245	0.785508	-0.348303	0.052859	0.777106	128.949	175.913	125.544	120.824	109.884	141.112
Ar.12057	1.22265	0.290007	0.0530068	0.777106	275.532	277.589	327.474	345.785	366.367	319.998
Ar.16732	1.54408	0.626744	0.0536678	0.777106	124.013	135.34	168.441	192.503	200.731	245.227
Ar.30049	0.882263	-0.180719	0.0539258	0.777106	136.57	154.626	126.307	124.908	125.658	135.199
Ar.31458	1.24855	0.320256	0.0566971	0.777106	196.417	193.744	206.416	258.743	258.39	216.71
Ar.17157	0.721731	-0.470467	0.0579359	0.777106	640.92	1000.1	603.574	563.414	607.671	613.838
Ar.18799	1.21632	0.282526	0.0602598	0.777106	104.915	91.363	95.1358	104.717	125.486	112.545
Ar.10856	0.887552	-0.172096	0.0654788	0.777106	1905.57	1816.75	1688.46	1609.31	1608.79	1633.89
Ar.23903	1.25156	0.323732	0.0671086	0.777106	920.639	761.85	808.897	1024.22	1073.62	914.079
Ar.18730	1.84706	0.885232	0.0686837	0.777106	191.2	75.8515	162.342	219.529	217.59	162.462
Ar.2729	1.76177	0.817022	0.0690041	0.777106	133.428	73.8714	98.2391	120.163	170.308	180.847
Ar.25635	0.740438	-0.43355	0.0714745	0.777106	180.709	163.242	156.454	123.266	110.432	145.04
Ar.19633	0.860525	-0.216711	0.0738115	0.777106	6325.15	7972.4	5626.96	6631.47	6104.98	5845.07
Ar.7698	1.31166	0.391394	0.0740732	0.777106	377.392	376.328	470.599	506.863	566.061	437.587
Ar.27312	1.20809	0.272727	0.0757684	0.777106	110.026	100.373	123.285	136.198	121.698	131.296
Ar.31601	1.20663	0.270979	0.0772052	0.777106	1474.38	1507.16	1763.58	1699.59	2016.43	1736.07
Ar.26678	1.22243	0.289758	0.0774966	0.777106	440.876	402.035	362.288	475.552	495.257	516.856
Ar.14515	1.62057	0.696503	0.0781628	0.777106	432.379	518.662	514.764	759.418	981.758	616.004
Ar.14351	1.48859	0.573947	0.0782472	0.777106	85.6377	89.5293	125.329	141.97	127.594	153.368
Ar.30175	1.22578	0.293696	0.0786164	0.777106	349.736	350.517	435.291	450.708	432.373	451.795
Ar.13412	0.684115	-0.547689	0.0786877	0.777106	242.393	326.056	175.714	184.639	201.867	174.758
Ar.12319	1.59413	0.672772	0.0798837	0.777106	112.819	134.616	135.204	196.907	250.065	158.509
Ar.27953	1.27822	0.354132	0.0798903	0.777106	340.328	298.821	367.791	440.448	372.227	436.496
Ar.24009	0.799485	-0.322857	0.0815994	0.777106	102.663	141.648	100.191	94.6488	102.331	97.6189
Ar.16468	0.908521	-0.138408	0.0835207	0.777106	745.216	785.947	720.231	661.211	702.193	714.827
Ar.79	1.04506	0.0635796	0.0846288	0.777106	342.865	349.149	322.811	360.913	354.405	365.329
Ar.363	0.801524	-0.319183	0.0890208	0.777106	202.834	275.11	170.847	181.618	191.896	195.303
Ar.26733	1.05406	0.0759581	0.0895209	0.777106	5139.36	5269.02	5187.92	5732.57	5444.82	5415.44
Ar.10126	1.64555	0.718572	0.0898216	0.777106	117.578	76.9939	81.1911	138.216	171.291	113.208
Ar.10125	1.56779	0.648729	0.0899329	0.777106	135.712	97.3814	105.059	147.506	212.217	134.253
Ar.25852	1.25377	0.326276	0.0914761	0.777106	178.634	186.811	203.446	215.793	265.697	207.989
Ar.16636	0.297078	-1.75108	0.093033	0.777106	166.62	580.941	82.5543	80.3229	127.727	67.8122
Ar.26635	1.15779	0.211376	0.0970104	0.777106	128.356	147.929	144.867	160.912	170.646	158.992
Ar.3147	1.21844	0.285037	0.0985021	0.777106	1104.46	1206.86	1148.03	1279.24	1569.73	1352.12
Ar.3804	1.30543	0.384528	0.0993701	0.777106	243.272	221.85	318.867	343.526	307.847	295.051
Ar.28082	1.61004	0.687093	0.0997286	0.777106	269.612	295.375	410.932	610.47	437.373	473.539
Ar.6090	1.18711	0.247453	0.102253	0.777106	173.788	157.947	192.808	172.319	227.301	179.938
Ar.16736	1.27607	0.351702	0.102708	0.777106	271.984	288.122	370.466	335.515	408.258	362.161
Ar.14384	0.605149	-0.724637	0.103754	0.777106	122.009	197.48	87.9391	81.9776	106.981	85.8051
Ar.17674	1.21833	0.284908	0.104937	0.777106	396.852	351.074	373.518	376.408	493.33	440.104
Ar.12557	0.845374	-0.242339	0.105147	0.777106	109.183	135.358	96.0085	97.1522	103.058	107.822
Ar.1272	1.54466	0.627287	0.105638	0.777106	80.6031	61.7444	111.014	133.772	118.375	87.818
Ar.22211	0.653535	-0.613664	0.106435	0.777106	229.02	176.233	175.248	120.515	105.307	157.891
Ar.27756	0.835228	-0.259758	0.109291	0.777106	96.2464	136.54	102.517	98.8598	100.496	99.4775
Ar.28926	0.687428	-0.54072	0.110315	0.777106	273.094	470.741	259.446	227.781	277.712	255.247
Ar.6632	1.30517	0.384243	0.111018	0.777106	271.115	266.546	390.234	377.615	367.823	362.605
Ar.30649	1.94486	0.959667	0.111848	0.777106	132.271	74.4803	205.504	268.511	176.654	173.924
Ar.26364	0.637831	-0.648754	0.114815	0.777106	2562.32	2687.28	1606.63	1308.81	1573.26	1842.06
Ar.3402	1.78785	0.838223	0.116033	0.777106	1777.9	1623.11	2945.92	2495.44	4850.07	2164.26
Ar.19140	1.27671	0.352435	0.117407	0.777106	355.783	402.607	482.701	520.196	492.198	530.507
Ar.3692	1.27972	0.35583	0.118759	0.777106	110.572	100.552	135.871	152.567	127.049	143.283
Ar.17114	1.27453	0.349963	0.120374	0.777106	225.077	251.167	287.305	274.826	354.968	300.948
Ar.9262	1.24343	0.314329	0.121111	0.777106	128.415	100.782	125.664	154.97	139.068	123.972
Ar.6453	1.23493	0.304433	0.123683	0.777106	104.93	95.3364	137.936	134.942	126.496	122.543
Ar.25211	1.21957	0.286377	0.124837	0.777106	1403.36	1167.56	1750.31	1683.29	1638.08	1423.72
Ar.21235	1.1864	0.246595	0.126911	0.777106	198.499	196.995	225.874	232.777	225.184	266.461
Ar.31457	1.17676	0.234821	0.126975	0.777106	700.5	751.585	855.137	927.881	888.327	842.921
Ar.3103	1.69698	0.762966	0.128189	0.777106	156.511	73.2268	101.933	176.215	145.225	170.187
Ar.28620	0.817677	-0.290397	0.129817	0.777106	224.097	281.834	177.606	192.301	205.806	209.062
Ar.4850	1.07082	0.0987212	0.131192	0.777106	167.053	163.427	174.144	182.751	171.883	182.348
Ar.29287	1.31417	0.394156	0.134241	0.777106	206.35	206.79	258.615	333.547	272.338	254.077
Ar.21109	0.795088	-0.330813	0.134569	0.777106	154.656	229.867	145.736	143.335	160.863	154.2
Ar.13566	1.175	0.232664	0.137014	0.777106	204.743	163.907	273.935	211.935	242.767	194.035
Ar.22669	1.53917	0.62215	0.140667	0.777106	157.667	100.415	112.001	125.253	211.018	181.758
Ar.23638	1.22259	0.289944	0.146759	0.777106	346.277	357.897	453.073	453.509	482.929	397.165
Ar.8505	0.855818	-0.224624	0.14696	0.777106	115.307	135.127	108.619	112.697	112.617	96.3108
Ar.21013	1.18121	0.240267	0.148146	0.777106	142.382	137.415	158.003	155.867	191.017	145.044
Ar.4379	0.720135	-0.47366	0.150039	0.777106	103.601	184.358	100.28	90.4094	109.822	109.442
Ar.3145	0.791059	-0.338143	0.15442	0.777106	145.27	181.965	168.156	135.087	117.277	162.36
Ar.9505	0.926986	-0.109381	0.155764	0.777106	1641.61	1674.7	1487.15	1474.22	1540.59	1524.47
Ar.13420	0.75599	-0.403561	0.156253	0.777106	242.102	325.725	175.494	184.794	207.918	232.39
Ar.15918	1.15603	0.209177	0.161104	0.777106	356.063	352.535	449.288	409.545	418.717	439.942
Ar.16365	0.624547	-0.679117	0.162067	0.777106	166.351	157.074	160.817	108.741	72.2963	149.435
Ar.22666	1.28808	0.365219	0.164656	0.777106	134.382	145.975	185.57	198.148	208.516	160.841
Ar.28083	1.17591	0.233784	0.164941	0.777106	118.696	124.96	134.289	135.963	164.894	130.638
Ar.25851	1.20161	0.264969	0.166093	0.777106	98.9127	106.378	115.312	128.46	139.713	108.981
Ar.6598	1.24099	0.311496	0.166291	0.777106	316.478	334.292	408.607	350.079	445.488	448.646
Ar.30338	0.771868	-0.373574	0.167226	0.777106	126.32	191.152	133.549	121.285	138.532	111.664
Ar.9419	1.18885	0.249566	0.168054	0.777106	404.9	432.523	498.735	481.322	575.449	462.386
Ar.8249	2.14841	1.10327	0.176505	0.778274	2061.09	548.114	986.886	1748.21	1576.23	2310.89
Ar.1697	1.2901	0.367485	0.176635	0.778274	103.287	98.7416	121.515	151.62	143.608	106.252
Ar.8390	1.16121	0.215631	0.181652	0.778274	270.756	269.874	333.218	347.414	312.429	320.034
Ar.26873	0.52178	-0.938485	0.183116	0.781078	170.24	389.612	117.619	97.8703	176.705	126.271
Ar.25543	0.913414	-0.13066	0.188768	0.782375	1530.4	1609.64	1345.64	1366.86	1446.18	1409.88
Ar.17000	0.622744	-0.68329	0.190615	0.782375	529.509	338.373	321.618	191.076	317.106	178.034
Ar.14353	0.696403	-0.522006	0.192809	0.782375	281.395	559.785	347.131	274.837	339.401	279.867
Ar.8775	1.27294	0.348166	0.192816	0.782375	71.1864	88.4673	101.614	119.628	108.697	100.325
Ar.22101	1.56674	0.647765	0.193173	0.782375	1105.76	616.124	716.204	1021.77	1017.35	1528.21
Ar.16634	0.3465	-1.52907	0.193794	0.782375	1100.23	1926.17	431.002	236.539	764.216	391.091
Ar.17587	1.10591	0.145238	0.193951	0.782375	1490.44	1460.63	1437.9	1451.19	1696.54	1656.58
Ar.16776	1.06999	0.0975962	0.196078	0.782375	3167.79	2896.96	3326.22	3354.41	3296.63	3052.31
Ar.21279	0.592243	-0.75574	0.19945	0.782375	121.767	107.833	108.383	76.5907	43.3391	107.159
Ar.12920	0.565955	-0.821242	0.202715	0.782612	236.634	386.635	126.764	131.349	128.254	286.662
Ar.16635	0.356998	-1.48601	0.202889	0.782612	168.916	294.856	67.5527	36.3205	121.511	61.4472
Ar.30814	0.781604	-0.355491	0.203124	0.782612	132.996	135.598	84.0018	93.7124	95.8738	106.854
Ar.2585	0.865794	-0.207905	0.203578	0.782612	837.112	921.543	834.821	664.8	809.066	796.796
Ar.29466	1.09668	0.133148	0.205379	0.782612	122.029	108.719	119.367	133.264	125.626	116.523
Ar.22632	1.22868	0.297105	0.205771	0.782612	135.414	145.354	186.709	179.858	202.243	155.897
Ar.8760	0.802008	-0.318312	0.206457	0.782612	111.855	153.164	153.417	121.407	103.252	121.518
Ar.31049	0.599595	-0.73794	0.2091	0.782612	124.564	173.365	74.4719	69.0791	66.0874	143.35
Ar.12476	0.820095	-0.286137	0.209604	0.782612	104.384	158.961	117.576	101.565	112.696	119.249
Ar.26044	0.796334	-0.328554	0.209632	0.782612	383.995	536.239	325.367	318.707	391.998	365.579
Ar.22346	1.06833	0.0953518	0.209971	0.782612	145.17	136.075	155.257	154.936	146.281	153.919
Ar.10881	0.864573	-0.209941	0.211055	0.782612	104.806	131.071	94.3406	92.6503	100.858	112.072
Ar.26054	1.52793	0.61158	0.211883	0.782612	474.634	285.153	280.855	402.117	478.845	630.047
Ar.2140	1.28445	0.361156	0.212373	0.782612	218.514	237.158	336.762	281.743	367.553	268.521
Ar.24830	1.24205	0.312722	0.213694	0.784362	113.826	80.3637	82.4306	101.988	112.275	113.796
Ar.9127	0.777053	-0.363915	0.214674	0.784838	342.561	454.285	254.8	259.11	317.456	318.786
Ar.30951	1.23261	0.301719	0.21651	0.784838	84.6008	95.4964	122.201	115.235	129.576	105.066
Ar.26612	0.771418	-0.374415	0.218365	0.784838	206.858	203.457	131.979	133.521	146.06	165.349
Ar.27940	1.16718	0.223032	0.218563	0.784838	153.146	136.972	207.51	175.567	189.338	153.73
Ar.28728	1.61395	0.690597	0.218893	0.784838	130.039	118.97	194.77	329.835	189.216	172.175
Ar.16596	1.14593	0.19652	0.219366	0.784838	747.004	788.777	896.092	980.631	922.202	829.422
Ar.9973	1.15196	0.204089	0.220901	0.784838	464.96	376.249	379.188	430.342	461.79	479.729
Ar.5924	0.77365	-0.370247	0.221578	0.784838	127.67	117.787	97.7526	98.5234	73.3888	115.543
Ar.12983	0.776796	-0.364392	0.222479	0.784838	342.406	398.586	433.492	252.633	288.475	369.121
Ar.27715	0.694112	-0.52676	0.22506	0.784838	2951.71	3284.01	2245.97	1956.39	1647.84	3216.87
Ar.7318	0.895871	-0.158638	0.225352	0.784838	177.248	172.698	144.369	147.165	150.115	158.624
Ar.10124	1.55742	0.63916	0.226016	0.784838	591.467	280.277	311.808	468.914	660.892	448.71
Ar.12855	1.0691	0.0963906	0.226925	0.784838	108.04	117.345	103.593	128.898	121.051	113.914
Ar.15202	1.08606	0.119101	0.227105	0.784838	125.393	117.667	112.716	120.612	132.289	132.218
Ar.3974	0.932953	-0.100123	0.229659	0.784838	148.06	164.783	160.027	154.342	141.072	156.344
Ar.11799	0.859777	-0.217965	0.238977	0.785379	256.758	249.041	216.725	187.748	209.879	236.398
Ar.9333	0.816515	-0.292448	0.239179	0.785492	206.997	174.892	144.45	166.946	134.64	145.158
Ar.14136	1.1481	0.199252	0.241976	0.785933	145.931	132.499	147.367	178.276	162.258	138.947
Ar.26309	1.103	0.141436	0.243836	0.786844	620.834	581.978	556.959	595.717	652.339	691.539
Ar.27861	0.880677	-0.183315	0.244801	0.786844	192.276	244.513	163.022	178.594	193.131	198.423
Ar.15116	0.90138	-0.149792	0.244894	0.786844	421.235	398.713	394.762	319.619	387.043	369.567
Ar.23509	0.91605	-0.126502	0.245172	0.786844	1738.34	1772.62	1527.26	1485.41	1598.75	1641.7
Ar.9387	0.665554	-0.587372	0.24615	0.787411	128.29	163.049	99.5479	83.48	72.0464	158.776
Ar.15176	0.93238	-0.10101	0.246311	0.787491	98.7758	121.244	101.505	102.227	101.85	110.322
Ar.22125	1.32417	0.405091	0.250591	0.788506	123.273	105.714	150.537	198.316	155.193	122.036
Ar.630	0.865869	-0.20778	0.251303	0.788506	133.571	115.847	102.652	96.1066	103.578	105.711
Ar.21849	1.23455	0.303988	0.251337	0.788506	322.294	384.524	472.313	457.558	513.097	410.313
Ar.13153	0.677189	-0.562371	0.251879	0.788506	111.268	170.047	95.8607	73.5383	81.1171	147.445
Ar.10123	1.56713	0.64812	0.251897	0.788506	817.711	347.833	401.462	613.46	838.658	588.315
Ar.316	0.843766	-0.245086	0.253469	0.788506	117.249	185.82	116.433	122.908	135.774	127.552
Ar.7985	1.3703	0.454496	0.255764	0.788506	156.186	119.542	181.479	258.723	175.015	157.069
Ar.20988	1.12904	0.1751	0.256408	0.788878	177.504	182.15	228.797	212.618	221.019	195.29
Ar.19174	0.786888	-0.34577	0.25689	0.788878	392.412	365.708	246.462	353.453	245.079	273.929
Ar.11143	0.548879	-0.865441	0.2573	0.788878	121.936	171.756	245.811	56.0886	83.0939	149.472
Ar.20184	0.544614	-0.876695	0.259381	0.790323	675.754	442.695	421.323	176.811	475.048	158.155
Ar.10395	1.33102	0.412536	0.262392	0.793427	2801.41	1434.33	2069.45	2660.39	2262.07	2402.04
Ar.7883	0.912375	-0.132302	0.263844	0.794321	1734.66	1843.63	1631.23	1493.15	1619.67	1759.26
Ar.28612	1.17958	0.238279	0.264187	0.794321	129.275	85.0971	125.795	131.618	118.583	108.679
Ar.23236	0.518253	-0.948273	0.264775	0.794321	835.238	560.143	574.885	194.8	631.959	178.927
Ar.6995	1.27029	0.345163	0.26488	0.794321	198.196	231.156	324.919	264.32	339.096	264.151
Ar.22915	0.959317	-0.059921	0.265319	0.794321	1609.9	1737.45	1635.61	1565.28	1622.26	1662.56
Ar.10557	1.1373	0.185618	0.267212	0.794321	133.131	118.695	182.374	142.461	148.679	150.962
Ar.20282	0.705691	-0.502892	0.273408	0.799485	495.139	459.201	312.351	264.306	268.756	452.935
Ar.19644	0.880376	-0.183809	0.276694	0.802592	100.536	133.135	93.1168	96.0306	108.674	102.203
Ar.7197	0.666281	-0.585797	0.277323	0.802592	135.085	99.4588	189.328	118.637	74.8187	59.2745
Ar.13956	0.954752	-0.0668024	0.284114	0.805114	1800.81	1848.28	1793.92	1701.04	1822.46	1670.4
Ar.3303	1.49875	0.583762	0.286607	0.807611	387.251	393.909	424.618	324.134	795.073	631.675
Ar.12191	1.20839	0.273088	0.289147	0.809839	257.487	334.18	323.968	376.422	420.528	316.147
Ar.22676	0.474572	-1.0753	0.289928	0.809839	515.734	419.797	394.658	197.086	406.506	79.2106
Ar.30806	0.755556	-0.40439	0.291086	0.81007	120.902	184.683	95.4102	104.998	135.454	93.196
Ar.5268	1.16512	0.220476	0.292955	0.81007	230.749	229.96	255.797	218.682	321.383	254.215
Ar.11739	0.882125	-0.180945	0.297679	0.81007	197.999	268.93	210.196	199.517	224.229	202.769
Ar.24555	0.344933	-1.53561	0.298917	0.81007	103.886	313.813	40.2569	28.8653	130.06	34.4567
Ar.27747	0.931989	-0.101616	0.301881	0.81007	203.856	211.759	175.876	183.158	192.569	193.169
Ar.23237	0.641599	-0.640257	0.302063	0.81007	251.965	156.574	168.999	78.1847	186.6	75.6716
Ar.273	1.42737	0.513357	0.302314	0.81007	550.233	262.252	340.504	443.347	416.169	602.816
Ar.8067	1.19859	0.261335	0.304249	0.810203	285.242	268.67	428.969	378.777	356.659	316.357
Ar.3219	1.08356	0.115777	0.304725	0.810294	718.599	613.634	643.774	663.377	690.251	739.965
Ar.25432	0.740427	-0.43357	0.309792	0.812842	197.768	217.616	279.952	204.817	123.402	202.571
Ar.15681	1.68956	0.756647	0.313294	0.814316	159.499	38.7878	236.607	181.143	115.485	99.3433
Ar.24168	0.894707	-0.160513	0.320279	0.819608	145.724	152.72	118.216	119.102	134.934	132.674
Ar.20058	1.22197	0.289214	0.322744	0.820286	249.569	202.568	321.353	336.746	285.589	230.78
Ar.30936	0.948731	-0.0759297	0.324951	0.821144	443.068	485.308	443.829	418.562	455.185	448.677
Ar.23201	0.865955	-0.207636	0.326217	0.821144	112.685	146.85	105.518	97.0222	118.946	119.114
Ar.30233	1.19564	0.25778	0.328178	0.821803	196.999	221.959	281.158	299.754	271.612	233.259
Ar.22345	1.1233	0.167742	0.32995	0.822735	330.104	276.609	257.497	301.055	332.692	325.759
Ar.22407	1.1697	0.226142	0.331751	0.823828	161.836	118.855	136.235	163.637	138.007	172.339
Ar.13587	0.852981	-0.229415	0.333065	0.824308	157.816	242.329	179.563	156.711	178.749	192.493
Ar.21024	0.759922	-0.396077	0.333841	0.824381	1361.44	941.264	758.119	690.039	724.417	904.637
Ar.10676	0.918754	-0.122249	0.335804	0.824443	137.217	175.945	101.281	165.996	127.98	139.917
Ar.21710	1.11082	0.151627	0.337234	0.824443	98.8179	86.3984	130.448	99.6533	104.591	111.58
Ar.12583	1.11815	0.161118	0.338626	0.824443	191.43	177.167	191.363	211.702	225.672	171.35
Ar.31367	1.08697	0.12031	0.3429	0.828082	132.254	150.455	152.776	168.881	160.158	148.041
Ar.21322	0.622873	-0.682991	0.346851	0.828082	543.382	438.13	776.204	490.036	372.307	165.316
Ar.31998	0.58372	-0.776651	0.349065	0.828082	124.559	140.583	42.5027	127.832	31.3572	121.902
Ar.31495	1.13442	0.18196	0.349607	0.828082	249.466	221.529	286.577	298.302	242.33	288.443
Ar.25336	0.597783	-0.742307	0.352649	0.828159	851.301	483.278	878.83	462.674	217.559	646.934
Ar.15787	0.935583	-0.0960624	0.35309	0.828159	1145.77	1196.29	1119.42	994.137	1153.66	1100.73
Ar.20928	0.913735	-0.130153	0.356611	0.828567	128.408	139.861	102.892	113.282	119.3	125.807
Ar.27965	0.924714	-0.112921	0.357203	0.829137	292.254	364.401	313.258	310.064	323.913	294.013
Ar.1042	1.0747	0.10394	0.359647	0.829421	114.998	104.153	122.779	128.253	116.834	110.644
Ar.17834	1.62145	0.697284	0.361166	0.829421	967.157	880.694	817.076	896.461	1191.33	2887.31
Ar.30652	1.13796	0.186447	0.363339	0.829574	256.647	188.833	223.514	246.243	218.942	264.843
Ar.21713	0.875499	-0.191823	0.363551	0.829574	516.61	506.841	543.186	425.567	405.025	552.392
Ar.28180	1.11396	0.155692	0.369948	0.829574	810.438	875.404	990.105	1093.41	959.172	899.97
Ar.7672	1.57684	0.657033	0.370317	0.829574	297.664	420.696	527.156	530.494	1032.12	336.62
Ar.26783	0.709855	-0.494405	0.372082	0.830976	268.219	187.674	168.397	111.543	212.542	98.7777
Ar.28712	1.52516	0.608962	0.373774	0.831456	128.147	115.375	299.837	320.37	188.047	166.847
Ar.18948	1.10471	0.14367	0.374673	0.832172	769.436	643.556	794.808	617.998	828.109	818.069
Ar.25254	0.477043	-1.06781	0.377033	0.833252	406.205	339.04	360.969	352.895	63.0863	414.525
Ar.26087	1.11051	0.151225	0.377221	0.833252	930.589	987.494	1230.76	1038.32	1227.53	1017
Ar.17667	1.11979	0.163231	0.383648	0.836379	339.515	366.278	365.853	454.676	418.635	341.99
Ar.17208	1.14	0.189034	0.384307	0.836679	364.67	409.66	522.271	446.185	514.32	423.679
Ar.14408	0.939953	-0.0893389	0.384595	0.836731	1032.72	1128.65	1095.34	962.779	1019.59	1112.32
Ar.23466	0.652233	-0.616541	0.385013	0.836731	127.21	288.759	123.905	119.856	197.589	83.1092
Ar.27565	2.36185	1.23991	0.388596	0.836731	3063.95	650.641	400.308	3326.65	1321.81	3201.81
Ar.3040	0.77363	-0.370285	0.39084	0.837378	111.433	115.589	88.2882	75.1427	67.6665	132.839
Ar.3005	1.12601	0.171216	0.395139	0.841153	185.597	229.451	235.363	215.238	263.414	245.255
Ar.8384	0.818749	-0.288506	0.39618	0.841153	132.777	131.762	85.3992	87.1512	94.4287	128.821
Ar.18983	1.06737	0.094062	0.397503	0.841237	498.308	510.776	513.355	508.337	524.034	601.288
Ar.20764	0.713022	-0.487981	0.400479	0.842603	133.354	123.69	142.53	71.9901	71.0839	162.188
Ar.18465	0.846903	-0.239731	0.401998	0.842799	98.3463	149.765	118.532	95.5792	124.281	101.966
Ar.22753	1.12286	0.16718	0.404503	0.843694	1157.32	1468.51	1503.59	1436.64	1666.46	1490.66
Ar.29028	0.629125	-0.668581	0.408279	0.846329	113.596	182.664	74.711	73.8142	145.64	49.8126
Ar.23905	0.870605	-0.19991	0.413566	0.847201	88.3633	146.986	95.2968	105.887	113.026	94.1069
Ar.19430	1.16239	0.217095	0.421035	0.848871	1421.44	1676.92	2175.38	1837.36	2183.3	1681.92
Ar.19449	1.14267	0.192404	0.422492	0.850294	76.4937	89.7311	106.516	105.632	91.043	112.978
Ar.22283	0.642801	-0.637556	0.423197	0.850294	662.744	448.451	359.648	268.526	205.815	642.655
Ar.26067	0.124025	-3.01129	0.424101	0.850294	230.216	127.721	302.021	253.391	0.025416	249.887
Ar.18792	0.914316	-0.129235	0.425195	0.850294	262.724	320.405	332.437	282.346	287.523	265.016
Ar.7882	1.2328	0.301941	0.42847	0.850294	110.778	154.508	191.026	213.845	179.355	156.649
Ar.18793	1.03385	0.0480203	0.434029	0.850313	1179.77	1182.5	1260.4	1211.23	1293.11	1163.61
Ar.1144	0.847034	-0.239508	0.43582	0.850313	91.7723	191.804	109.523	121.775	129.175	117.209
Ar.6916	0.464674	-1.10571	0.441799	0.85492	196.906	611.113	112.816	77.4125	398.031	83.5431
Ar.18892	0.917496	-0.124226	0.441933	0.854954	98.3368	119.81	124.815	106.16	107.841	99.461
Ar.17968	1.63899	0.712811	0.442635	0.855419	190.782	47.743	289.73	252.342	106.135	149.552
Ar.14699	1.05831	0.0817667	0.445539	0.856465	567.632	644.652	660.655	672.838	675.017	634.251
Ar.7771	0.920185	-0.120005	0.449561	0.857337	127.246	167.931	121.96	124.929	142.644	140.193
Ar.9267	0.891837	-0.165148	0.450025	0.857337	128.933	158.683	109.732	108.323	135.88	131.486
Ar.1919	0.927149	-0.109126	0.455284	0.857921	537.262	507.986	475.159	420.862	475.785	518.104
Ar.16279	0.911473	-0.133729	0.459012	0.857921	800.453	915.688	811.568	733.288	730.009	953.875
Ar.22980	2.25609	1.17383	0.459045	0.857921	679.241	129.648	850.99	1645.18	836.042	149.653
Ar.5313	1.09438	0.130112	0.461098	0.858495	402.686	350.981	305.84	368.325	388.776	413.985
Ar.26500	1.13856	0.187206	0.461338	0.858495	103.236	160.096	136.157	151.313	147.975	183.994
Ar.17657	0.721198	-0.471534	0.462156	0.858495	608.237	736.478	1094.31	818.208	575.296	334.009
Ar.23839	1.21729	0.283676	0.464665	0.860673	191.66	114.247	118.013	155.668	143.994	193.414
Ar.6019	0.958856	-0.0606139	0.470161	0.863291	1519.14	1519.82	1415.82	1344.68	1456.37	1507.8
Ar.26512	0.631695	-0.6627	0.471709	0.863801	152.595	141.935	289.122	238.472	66.2941	91.8005
Ar.32048	0.899776	-0.152363	0.472365	0.864053	137.412	137.042	100.901	105.215	120.101	126.976
Ar.14181	1.0879	0.121551	0.475628	0.865395	830.961	929.883	1068.7	966.562	1091.37	905.034
Ar.29498	1.04339	0.0612792	0.479362	0.866803	1261	1195.43	1215.22	1149.76	1308.48	1310.76
Ar.17992	0.920508	-0.119497	0.479655	0.866803	342.168	329.963	277.489	270.464	296.192	330.609
Ar.10547	0.892712	-0.163734	0.480641	0.866803	98.0074	156.585	125.501	116.303	122.89	117.782
Ar.14576	1.07476	0.10401	0.481332	0.866803	291.438	317.169	321.527	362.778	347.679	293.905
Ar.7393	0.847679	-0.238411	0.483376	0.866803	121.672	215.49	178.426	148.227	166.949	137.358
Ar.12097	1.12034	0.163942	0.483799	0.866803	526.643	499.812	680.688	705.939	563.006	554.2
Ar.6399	0.952419	-0.0703324	0.487495	0.867619	1995.23	1826.63	1716.13	1680.69	1801.94	1782.94
Ar.11443	1.12305	0.167421	0.491909	0.871871	149.184	146.132	139.712	144.857	149.454	209.248
Ar.18137	1.16393	0.218999	0.494017	0.871871	100.32	159.726	140.592	134.802	173.306	169.227
Ar.3148	0.95886	-0.0606075	0.498589	0.873243	390.85	399.282	394.118	345.705	388.135	397.777
Ar.11459	0.817321	-0.291026	0.500759	0.873626	121.677	92.84	140.697	118.575	65.4626	99.9319
Ar.2320	0.656595	-0.606924	0.501958	0.873626	1196.48	344.514	633.514	428.679	217.62	558.185
Ar.5684	0.941743	-0.0865941	0.503173	0.873626	107.093	119.994	95.5932	97.1641	111.124	106.779
Ar.25013	1.10144	0.139393	0.503187	0.873626	306.066	244.29	224.282	258.952	286.772	296.228
Ar.3216	3.60991	1.85196	0.505409	0.874989	1189.5	2.28611	283.992	129.584	47.7068	271.435
Ar.27606	0.840577	-0.250548	0.506655	0.875301	123.088	136.046	218.039	143.892	115.879	105.055
Ar.13688	1.17253	0.229624	0.50725	0.875305	98.8728	83.4686	196.457	105.496	115.861	123.454
Ar.27746	1.09706	0.133637	0.508757	0.876047	202.518	152.555	202.679	207.086	169.274	202.185
Ar.27785	1.12843	0.17432	0.509853	0.876909	313.207	203.669	355.397	330.919	267.455	256.057
Ar.15068	0.890249	-0.16772	0.511633	0.878441	385.295	298.893	266.32	306.719	250.674	306.667
Ar.20270	0.902674	-0.147724	0.516107	0.879159	184.201	167.509	125.011	141.874	155.283	145.242
Ar.24645	1.07151	0.0996511	0.51615	0.879159	789.258	708.519	734.851	655.938	844.666	815.735
Ar.27999	0.929695	-0.10517	0.51627	0.879159	7313.74	9125.23	6813.91	6906.6	7521.52	8666.83
Ar.11854	1.21231	0.277764	0.516447	0.879159	72.2463	104.95	98.6588	118.4	143.508	79.3098
Ar.9746	0.953077	-0.0693354	0.517304	0.879159	886.236	921.379	831.996	783.182	858.983	919.537
Ar.27311	1.07387	0.102815	0.517362	0.879159	149.861	195.382	185.917	196.756	197.045	188.43
Ar.11358	0.903424	-0.146525	0.518188	0.879159	105.616	163.615	140.958	130.38	129.465	126.837
Ar.12042	1.14871	0.200013	0.518492	0.879159	178.362	250.675	236.799	277.332	295.326	206.901
Ar.16214	0.967604	-0.0475119	0.518696	0.879159	148.508	166.968	144.337	151.938	158.551	147.393
Ar.32137	1.01545	0.0221209	0.521061	0.879159	204.395	196.564	205.684	206.686	199.02	205.906
Ar.13751	0.170121	-2.55536	0.521756	0.879298	0.673948	164.731	176.675	186.429	2.0638	2.0234
Ar.15490	0.924535	-0.113201	0.523393	0.879298	144.607	140.415	136.493	123.324	118.673	156.637
Ar.26546	1.07974	0.110678	0.527001	0.88029	89.5161	98.4698	112.528	118.283	104.619	97.7994
Ar.31228	0.882536	-0.180274	0.52705	0.88029	167.231	161.244	112.939	115.759	150.489	135.603
Ar.27377	1.05599	0.0785969	0.52731	0.88029	454.556	431.359	432.751	400.014	494.704	469.736
Ar.2459	0.929446	-0.105556	0.527888	0.88029	232.334	304.725	285.256	246.485	260.874	274.327
Ar.15664	1.32386	0.404754	0.528957	0.880956	185.358	518.958	451.559	455.733	533.97	535.033
Ar.19332	1.32067	0.401272	0.530166	0.881706	316.872	248.225	423.701	383.442	604.67	182.316
Ar.3144	1.02498	0.0355961	0.530231	0.881706	544.199	547.67	597.473	555.73	589.688	544.085
Ar.15780	1.15579	0.208879	0.534388	0.88334	258.185	218.647	139.581	257.72	223.602	282.211
Ar.3935	0.793568	-0.333574	0.536467	0.883711	220.273	257.889	410.96	271.504	239.678	137.398
Ar.20740	1.03258	0.0462542	0.539203	0.883807	217.063	199.328	245.831	216.045	213.818	221.746
Ar.20170	1.30748	0.386792	0.548509	0.886364	183.095	63.5341	85.9291	121.518	96.3129	143.434
Ar.24368	0.394036	-1.3436	0.55173	0.887098	98.9239	105.408	89.0518	90.6338	121.095	2.8817
Ar.23469	1.10044	0.138087	0.556381	0.88742	441.517	581.936	632.299	640.456	608.934	563.096
Ar.2336	1.09297	0.128253	0.561598	0.889754	145.653	174.701	169.53	167.105	165.177	223.01
Ar.19145	1.57054	0.651258	0.562033	0.889754	183.485	32.0927	73.527	126.59	54.6959	146.176
Ar.18855	0.918501	-0.122646	0.562585	0.889824	1525.23	1569.09	1425.75	1477.19	1585.42	1142.19
Ar.2319	0.546215	-0.872459	0.567219	0.891068	4100.32	24824.6	27092.8	5364.02	5917.78	21565.3
Ar.12428	0.918322	-0.122928	0.568513	0.891688	647.42	697.491	524.939	507.315	639.969	638.426
Ar.17823	1.0491	0.0691551	0.568798	0.891688	452.109	439.966	400.442	413.623	470.774	481.198
Ar.22126	0.951078	-0.0723644	0.577519	0.893339	1458.55	1301.48	1206.01	1214.14	1233.21	1349.79
Ar.11743	0.816643	-0.292223	0.577714	0.893449	144.244	158.094	70.527	102.906	140.842	86.5579
Ar.5212	1.11789	0.160774	0.578616	0.893901	125.824	107.633	170.491	157.392	116.643	143.626
Ar.6544	0.891099	-0.166342	0.580506	0.894062	824.013	759.449	1158.56	912.079	664.782	708.814
Ar.8229	1.06271	0.0877528	0.581093	0.894062	136.913	140.174	129.937	124.357	161.575	144.884
Ar.20057	1.38781	0.472812	0.586175	0.89491	4575.34	17406.6	16478.7	18765.4	17186.8	14932.5
Ar.4404	0.72381	-0.466316	0.586664	0.89491	142.013	70.9523	241.708	151.73	58.7544	54.8825
Ar.7518	1.04826	0.067999	0.586955	0.89491	1060.59	983.771	907.177	946.629	1074.78	1070.55
Ar.4370	1.03174	0.0450765	0.587169	0.89491	1000.7	1016.41	983.432	956.555	1052.75	1092.6
Ar.30183	1.01672	0.0239293	0.587577	0.89491	1234.88	1151	1201.86	1226.31	1177.26	1211.08
Ar.18435	1.04936	0.0695084	0.592484	0.89637	1368.85	1373.68	1256.97	1256.53	1460.86	1514.1
Ar.16538	1.10525	0.144379	0.592812	0.89637	95.2371	119.611	117.79	128.61	142.772	98.1626
Ar.27855	1.12339	0.167859	0.594361	0.896695	104.802	84.6919	144.299	120.662	92.4606	126.288
Ar.5578	2.11124	1.07809	0.594458	0.896695	437.631	28.8553	390.002	427.981	58.4127	490.801
Ar.22887	0.967725	-0.0473317	0.595203	0.896907	166.002	192.682	188.521	184.038	173.618	182.101
Ar.3312	1.29901	0.377413	0.597915	0.897543	413.026	181.659	640.608	544.472	253.577	392.34
Ar.11549	1.11884	0.162005	0.600477	0.897791	122.583	169.379	190.678	146.855	193.523	180.35
Ar.25188	1.03119	0.0443127	0.601519	0.897791	846.019	842.588	949.091	806.86	911.223	911.257
Ar.9261	0.420611	-1.24944	0.603361	0.897791	861.795	873.103	740.867	21.5124	915.052	849.206
Ar.19315	1.05848	0.0820006	0.603603	0.897791	101.84	138.277	125.867	139.449	131.34	131.392
Ar.377	1.0842	0.116632	0.603695	0.897791	797.55	617.45	832.518	893.401	678.813	743.048
Ar.3966	0.922695	-0.116074	0.613256	0.899425	6179.32	5805.93	4226.11	4745.89	5341.04	5428.74
Ar.7943	0.88845	-0.170638	0.614756	0.899891	409.991	439.09	426.926	259.128	436.418	428.325
Ar.4082	0.970096	-0.0438003	0.617134	0.899892	1109.01	1199.34	1010.97	1055.82	1146.96	1111.22
Ar.9582	0.960566	-0.0580431	0.617394	0.899892	185.325	181.683	210.008	193.963	169.25	182.063
Ar.23381	1.0997	0.137106	0.617489	0.899892	173.281	117.499	140.358	161.011	127.731	167.911
Ar.17818	1.08666	0.119903	0.617944	0.899892	142.351	172.86	199.637	186.112	199.973	155.405
Ar.17501	1.01936	0.0276622	0.618461	0.899892	304.858	272.324	283.51	280.867	293.997	283.796
Ar.28412	1.06132	0.0858602	0.621599	0.900889	184.663	156.567	137.686	164.618	170.152	176.377
Ar.20884	1.09632	0.132667	0.622614	0.901234	93.9921	112.41	119.423	117.066	101.595	151.289
Ar.8274	0.941609	-0.0867996	0.623055	0.901234	173.437	203.793	145.357	155.217	183.654	181.178
Ar.18895	1.02923	0.0415664	0.624013	0.901433	1167.01	1181.3	1259.03	1211.95	1300.75	1122.15
Ar.23581	1.117	0.159626	0.624768	0.901993	116.168	149.251	173.991	197.028	159.371	134.15
Ar.18731	1.04733	0.0667186	0.629051	0.90366	1177.43	1254	999.493	1225.01	1335.08	1157.13
Ar.6121	1.03059	0.0434725	0.630014	0.90366	620.421	622.996	586.049	580.74	659.9	648.393
Ar.32224	1.10112	0.138978	0.632726	0.90366	1214.79	941.141	901.784	975.604	1015.01	1379.39
Ar.16898	0.97132	-0.0419821	0.633362	0.90366	777.705	752.661	766.032	677.212	742.626	788.871
Ar.9899	0.956887	-0.0635794	0.635033	0.904127	93.6622	118.198	92.9117	94.3294	101.343	112.862
Ar.15733	0.901987	-0.148821	0.640398	0.906501	132.717	221.338	188.503	172.244	187.875	146.087
Ar.30880	1.46689	0.55276	0.64938	0.908197	69.9376	66.2538	154.743	315.276	112.544	46.2105
Ar.25426	1.01794	0.0256572	0.65158	0.90858	315.75	287.213	296.592	288.905	303.764	307.539
Ar.9207	1.02943	0.041849	0.65295	0.909054	834.169	777.043	745.186	755.086	822.905	839.383
Ar.986	2.20297	1.13945	0.65425	0.909054	8.22179	381.906	483.481	452.924	251.882	359.475
Ar.2996	1.08118	0.112605	0.655785	0.909054	450.827	515.811	677.822	526.545	533.815	628.929
Ar.21154	1.11405	0.155808	0.658274	0.909611	226.877	152.609	129.381	171.99	178.58	206.01
Ar.27899	0.971439	-0.0418047	0.659608	0.909611	941.163	967.81	880.06	848.766	926.042	977.158
Ar.31997	2.05948	1.04228	0.66102	0.910311	104.062	0.026389	109.314	0.121962	277.705	0.163758
Ar.27171	0.942342	-0.085678	0.661178	0.910311	1615.65	1868.29	2208.21	1608.59	1912.89	1590.38
Ar.28249	0.952582	-0.0700842	0.665628	0.911818	116.24	132.466	90.8305	113.255	121.48	109.364
Ar.23516	1.05691	0.0798592	0.666629	0.911913	653.246	529.693	505.863	523.511	609.259	613.609
Ar.10287	1.0209	0.0298426	0.66791	0.911913	120.874	112.313	130.455	118.625	126.897	109.458
Ar.2821	0.957277	-0.0629917	0.669345	0.912834	12698	10973.5	10720.3	9820.8	10936.9	11754.5
Ar.11993	0.68463	-0.546603	0.670604	0.91286	65.4744	146.45	184.53	146.579	30.7522	230.433
Ar.27896	0.783116	-0.352703	0.671792	0.913443	217.54	318.3	397.838	453.737	244.578	123.668
Ar.26367	1.02601	0.0370422	0.672577	0.913443	98.1499	108.924	107.426	111.881	102.103	116.04
Ar.14701	0.96118	-0.057121	0.673857	0.91374	1088.91	1104.08	1009.48	910.507	1085.05	1103.66
Ar.10403	1.0454	0.0640497	0.676452	0.913918	102.254	135.397	107.793	118.422	135.15	123.796
Ar.19142	0.951006	-0.0724734	0.677206	0.913918	389.143	457.635	440.029	352.615	446.116	424.42
Ar.13269	1.03007	0.0427422	0.681266	0.915573	1212.53	1229.32	1136.85	1127.92	1277.77	1309.7
Ar.24577	0.937781	-0.0926776	0.681765	0.915573	115.955	105.21	78.3496	89.9265	97.6313	102.741
Ar.16949	1.05453	0.0765991	0.681924	0.915573	165.346	133.594	136.527	142.038	140.304	171.741
Ar.2819	1.30211	0.380853	0.682984	0.916161	1393.87	6550.97	5251.94	4790.93	5630.21	5930.17
Ar.30809	1.15375	0.206328	0.686495	0.917471	133.018	97.7288	105.083	173.583	140.418	77.3465
Ar.29262	0.976593	-0.0341705	0.687207	0.917647	1348.38	1343.09	1260.74	1198.94	1346.69	1323.06
Ar.2615	0.947869	-0.0772403	0.687843	0.918173	121.014	158.907	161.013	151.835	131.388	145.294
Ar.25482	1.13816	0.186709	0.689659	0.919088	231.976	268.327	277.987	305.103	401.047	181.697
Ar.3315	0.923076	-0.115479	0.692671	0.921445	399.322	385.513	320.421	261.965	384.009	386.574
Ar.30988	1.22112	0.2882	0.694153	0.921445	124.833	98.2071	92.2588	134.527	74.7019	267.161
Ar.4376	1.30194	0.380658	0.697778	0.922066	182.951	35.0269	151.664	115.538	54.16	140.464
Ar.2796	1.11314	0.154632	0.70125	0.923503	148.181	170.722	162.96	173.996	139.25	282.078
Ar.13268	1.04231	0.0597785	0.70176	0.923815	962.203	1008.09	825.464	891.209	1075.96	1016.94
Ar.17455	0.979605	-0.0297284	0.703231	0.92395	744.987	786.396	750.336	696.678	775.96	772.349
Ar.16115	1.07688	0.106861	0.704002	0.923987	158.282	102.941	110.3	138.595	115.829	130.465
Ar.3965	0.947129	-0.0783677	0.704639	0.924163	2179.13	2067.76	1570.27	1794.08	1813.12	2181.2
Ar.28067	1.07029	0.098001	0.705951	0.924541	124.322	198.673	177.472	211.427	167.078	193.265
Ar.20505	1.14861	0.199889	0.708537	0.925157	117.151	113.172	87.954	126.355	86.2714	226.613
Ar.5936	0.87041	-0.200233	0.709716	0.925712	798.23	1471.4	1392.22	810.561	1457.1	874.715
Ar.25214	0.938407	-0.0917147	0.711039	0.92677	349.907	241.672	268.166	263.666	281.178	210.532
Ar.20195	0.942808	-0.0849643	0.717052	0.928699	1009.59	1172.91	1144.63	957.384	958.802	1336.56
Ar.20388	0.358869	-1.47847	0.721823	0.930165	0.0701144	127.468	162.641	71.2961	0.0558346	152.472
Ar.4667	1.05966	0.0835948	0.723524	0.930456	136.124	110.369	99.503	139.126	106.155	134.7
Ar.15474	1.3473	0.430068	0.723842	0.930456	247.481	43.318	348.84	289.751	76.4225	128.159
Ar.14938	0.980604	-0.0282577	0.72653	0.931235	389.041	464.767	422.264	421.406	424.987	441.794
Ar.20197	0.95421	-0.0676209	0.729213	0.931286	831.434	1089.55	955.218	890.44	875.272	1134.89
Ar.20961	1.42755	0.513543	0.733927	0.9338	332.512	66.6977	811.567	710.688	145.051	126.849
Ar.3933	0.8933	-0.162784	0.736897	0.935503	186.974	222.309	351.466	288.284	182.569	175.401
Ar.30327	1.02268	0.0323537	0.746567	0.939505	1464.09	1424.77	1387.05	1321.63	1485.64	1551.45
Ar.27139	1.0417	0.0589363	0.748687	0.939811	117.422	98.3119	93.2064	91.8907	114.777	107.764
Ar.8782	1.0209	0.0298469	0.748862	0.939811	674.241	704.505	634.273	642.739	717.621	725.846
Ar.30630	1.02197	0.0313598	0.751685	0.94013	1269.26	1269.19	1204.87	1162.91	1319.84	1349.89
Ar.6759	1.02214	0.0315882	0.757361	0.940251	1653.17	1565.69	1461.48	1496.79	1611.3	1701.06
Ar.13533	1.02053	0.0293129	0.75839	0.940251	930.83	906.509	844.627	850.95	934.535	967.14
Ar.27398	1.01206	0.0172898	0.760459	0.940986	427.144	441.669	434.047	416.226	450.236	451.702
Ar.17726	1.05147	0.0724048	0.762419	0.941421	221.537	179.652	152.753	174.076	198.82	209.013
Ar.28535	1.0238	0.0339378	0.762737	0.941655	840.895	749.598	767.272	771.936	756.666	872.477
Ar.24869	1.14905	0.200436	0.765636	0.943021	161.499	69.9286	71.505	104.415	75.6197	150.546
Ar.7254	0.947241	-0.0781961	0.766498	0.943385	98.776	104.92	106.155	115.192	106.747	75.211
Ar.23900	1.04794	0.0675606	0.767985	0.943639	76.4687	103.027	108.608	93.382	106.585	97.9405
Ar.2791	1.12269	0.166956	0.769764	0.943639	236.434	238.896	178.881	262.959	167.104	481.671
Ar.5484	1.01203	0.0172465	0.771775	0.944539	604.184	573.185	646.3	583.788	587.885	625.941
Ar.496	0.983919	-0.0233882	0.772292	0.944539	1161.42	1130.99	1031.36	1054.94	1112.97	1140.63
Ar.2344	1.01568	0.0224497	0.772384	0.944539	1091.95	1147.85	1124.32	1056.65	1185.43	1168.74
Ar.23871	0.975826	-0.0353047	0.775961	0.946002	117.114	108.823	101.32	105.965	100.381	119.41
Ar.12216	1.02972	0.0422555	0.778505	0.947457	118.878	92.4768	109.186	112.168	97.4913	108.243
Ar.20643	1.03618	0.0512719	0.779601	0.947697	335.736	326.086	253.166	299.816	325.952	359.591
Ar.20996	0.988467	-0.0167358	0.780079	0.948122	391.376	410.177	394.135	378.685	396.867	417.212
Ar.25582	0.900522	-0.151167	0.781446	0.948609	873.233	343.434	746.217	457.304	344.849	617.133
Ar.8115	1.02608	0.0371482	0.781459	0.948609	496.109	494.389	455.026	438.455	520.308	531.683
Ar.28227	1.04528	0.0638946	0.784369	0.949671	666.005	625.255	693.925	871.873	599.105	651.757
Ar.18458	1.06846	0.0955392	0.7849	0.949671	223.719	122.316	193.072	206.831	161.257	137.267
Ar.2788	1.1088	0.148997	0.786181	0.950145	448.477	432.438	382.989	469.392	322.445	864.942
Ar.14180	0.973564	-0.038653	0.78637	0.950145	426.958	420.794	343.104	370.059	413.39	405.204
Ar.5272	1.02692	0.0383304	0.790046	0.951279	1242.04	1033.53	1012.89	1020.9	1141.93	1143.45
Ar.8439	1.17685	0.234932	0.793343	0.951761	120.077	53.6206	228.309	184.024	106.39	47.4709
Ar.3143	1.05125	0.0721105	0.794275	0.951761	13324.2	14906.2	21198.4	16523.5	17580.5	13439.3
Ar.21974	1.09955	0.136911	0.796457	0.952309	153.879	202.529	311.611	291.371	236.928	155.876
Ar.23971	1.01589	0.0227392	0.799425	0.953271	1152.44	1122.59	1031.14	1060.72	1175.21	1138.83
Ar.22344	0.964043	-0.0528309	0.800338	0.953271	726.842	617.328	511.859	568.722	633.594	595.614
Ar.30862	1.03233	0.045911	0.800708	0.953364	100.333	123.579	121.933	108.189	133.206	113.391
Ar.2808	1.03582	0.0507799	0.801252	0.953364	172.812	169.799	127.875	150.626	174.502	180.426
Ar.13725	0.983251	-0.0243679	0.802872	0.953578	140.879	118.707	122.232	121.741	125.396	119.229
Ar.13058	1.13353	0.180822	0.804337	0.954013	1079.36	545.79	1512.54	1596.44	643.63	777.709
Ar.4079	0.958643	-0.0609339	0.805098	0.954118	123.432	107.501	112.807	111.23	90.2115	136.226
Ar.14935	1.01727	0.0246991	0.807116	0.954677	2224.27	2187.38	2019.31	2013.29	2298.99	2250.44
Ar.5303	1.0382	0.0540844	0.811059	0.954677	111.357	138.739	127.054	140.036	150.444	109.408
Ar.10381	1.04624	0.0652129	0.811587	0.954677	234.674	199.974	280.97	235.879	194.356	285.047
Ar.26329	1.0424	0.0599035	0.811882	0.954677	117.222	151.284	148.446	144.358	169.267	120.893
Ar.20667	1.03027	0.0430286	0.814938	0.954826	289.316	281.997	217.762	257.009	280.194	308.392
Ar.7773	1.03122	0.0443526	0.815032	0.954826	1397.29	1392.15	1310.24	1173.24	1464.56	1604.83
Ar.30926	0.949921	-0.0741204	0.815974	0.9551	202.492	242.697	187.086	240.27	244.334	154.408
Ar.11910	1.01304	0.0186854	0.821145	0.957328	248.916	238.446	216.695	234.747	238.739	250.218
Ar.2789	1.09261	0.127774	0.822583	0.957485	105.694	113.46	105.235	101.137	87.1978	225.725
Ar.29773	0.912211	-0.132561	0.823258	0.957496	102.369	203.635	203.951	202.937	173.152	104.747
Ar.5384	1.01381	0.0197884	0.826724	0.958294	6711.62	6350.06	7501.3	6995.94	6862.87	6189.55
Ar.30953	1.01492	0.0213636	0.827135	0.958294	1331.92	1311.97	1227.64	1204.61	1388.39	1334.77
Ar.1111	0.98236	-0.0256767	0.831116	0.958759	158.757	191.305	187.205	190.843	175.253	173.141
Ar.21776	0.980065	-0.0290505	0.834514	0.960232	3957.24	3418.1	4036.88	3690.46	3269.9	3938.25
Ar.21991	0.986979	-0.0189088	0.836408	0.960589	330.7	341.401	298.625	306.986	340.364	327.639
Ar.23190	1.1254	0.170435	0.836684	0.960589	186.362	64.0662	80.004	130.363	63.8408	151.355
Ar.17289	1.01891	0.0270306	0.836795	0.960589	379.258	369.975	332.673	375.159	341.593	427.246
Ar.29634	1.01111	0.0159363	0.837054	0.960589	1030.82	972.876	987.213	916.441	1027.21	1034.94
Ar.18516	1.09627	0.132598	0.838362	0.960589	234.218	223.913	196.889	321.104	330.912	123.243
Ar.15224	0.911717	-0.133341	0.839995	0.960589	766.461	642.643	1092.35	1160.08	679.589	397.904
Ar.29615	1.07855	0.109099	0.843218	0.960761	3467.57	1828.35	1371.8	2140.52	2165.86	2464.75
Ar.5118	1.01868	0.0266948	0.843976	0.960761	203.303	204.109	166.1	191.666	194.027	223.703
Ar.30779	0.977336	-0.0330729	0.84413	0.960761	122.331	123.065	94.373	105.23	118.303	121.144
Ar.4190	1.03845	0.0544249	0.845041	0.960761	212.988	185.104	145.774	158.091	208.261	203.064
Ar.1568	0.954665	-0.0669333	0.848189	0.961103	327.679	260.695	288.812	319.474	309.045	187.476
Ar.15885	0.977124	-0.0333858	0.848323	0.961103	627.735	781.66	657.75	623.435	775.041	672.595
Ar.20338	0.988675	-0.0164319	0.849513	0.961414	300.612	351.107	302.503	314.006	315.005	355.333
Ar.14647	1.01263	0.0181105	0.852156	0.962723	896.521	868.741	787.609	822.962	873.553	923.124
Ar.20047	1.08032	0.111458	0.854981	0.963001	7.96659	186.973	3.91269	136.556	15.6544	154.018
Ar.17437	1.01277	0.018312	0.855526	0.963001	353.822	397.403	358.976	371.457	410.002	360.367
Ar.5797	1.00981	0.0140824	0.855601	0.963001	1258.1	1319.88	1236.6	1207.02	1351.33	1317.98
Ar.2227	0.824651	-0.278145	0.85568	0.963001	78.3389	1.99792	144.879	5.80102	49.177	0.237758
Ar.25981	1.03529	0.0500349	0.859622	0.963579	141.805	121.792	92.3687	110.025	123.974	145.839
Ar.24418	1.34321	0.425687	0.861008	0.963579	183.768	4.15612	281.103	164.034	10.4326	34.0711
Ar.18517	1.02537	0.0361392	0.861221	0.963579	423.234	366.398	305.264	352.079	408.744	364.629
Ar.8000	1.02712	0.0386115	0.865396	0.964791	212.591	280.817	282.287	288.184	283.247	232.865
Ar.18062	1.00999	0.0143339	0.870744	0.966903	573.021	536.822	620.914	537.815	548.588	607.137
Ar.20509	0.950294	-0.0735543	0.871784	0.967193	136.192	148.676	110.467	130.449	94.2387	223.311
Ar.27854	1.03369	0.0478013	0.880034	0.970878	197.666	153.924	263.138	220.711	156.304	199.089
Ar.24795	1.01717	0.0245635	0.881853	0.970878	215.955	283.484	240.425	237.015	259.353	290.045
Ar.20668	1.01917	0.0273938	0.883764	0.972158	369.842	354.902	264.235	360.969	317.678	398.884
Ar.6318	1.01025	0.0147087	0.883871	0.972158	1000.44	1012.46	922.258	921.599	1014.23	1070.05
Ar.17753	1.07064	0.0984728	0.884413	0.972276	158.98	37.1268	173.064	100.577	60.5769	72.66
Ar.23632	1.02218	0.0316549	0.885394	0.97256	1971.61	1171.82	1689.95	1454.53	1387.96	1529.66
Ar.24652	1.07267	0.101212	0.885514	0.97256	405.448	141.517	194.953	224.716	156.823	306.649
Ar.9657	1.01552	0.0222194	0.886755	0.973052	134.528	132.023	145.265	153.73	121.184	148.158
Ar.7556	1.00891	0.0127912	0.889341	0.973182	678.945	668.63	624.938	614.784	698.639	678.788
Ar.8228	1.01063	0.0152578	0.889508	0.973182	601.519	624.586	587.144	551.274	640.336	649.431
Ar.5596	1.04238	0.0598874	0.891586	0.973182	122.937	77.1821	146.171	138.788	104.796	69.8211
Ar.1083	1.04415	0.0623343	0.891958	0.973182	119.063	86.0533	142.295	149.327	78.5088	121.53
Ar.12728	0.976206	-0.034743	0.894497	0.973423	115.02	130.806	98.8408	109.668	141.528	97.3005
Ar.4286	0.991099	-0.0128995	0.89498	0.973626	381.71	384.098	339.854	347.657	388.823	373.568
Ar.4382	0.982985	-0.0247587	0.898074	0.974305	284.516	231.905	229.931	204.578	247.862	261.919
Ar.21535	1.01122	0.0160914	0.898883	0.9745	510.588	433.684	444.808	454.184	437.153	500.046
Ar.10616	1.01118	0.0160447	0.900494	0.975241	319.305	309.088	279.201	283.678	307.475	340.718
Ar.17194	0.97983	-0.0293967	0.900928	0.975376	200.191	240.489	226.934	213.974	192.688	285.851
Ar.14528	1.00493	0.00709873	0.905519	0.976928	554.818	564.987	528.011	530.058	570.811	568.641
Ar.30975	1.02673	0.0380515	0.905986	0.976928	3913.71	2208.84	3678.47	3456.9	2540.36	2825.73
Ar.19478	1.0572	0.0802475	0.907356	0.976928	523.577	187.153	230.378	264.072	212.313	382.107
Ar.24805	0.989461	-0.0152853	0.907707	0.976928	400.536	345.765	403.404	391.025	334.715	386.865
Ar.17146	0.992856	-0.0103435	0.907862	0.976928	2046.59	1814.43	1817.64	1744.92	1910.97	1883.02
Ar.1934	1.0241	0.0343612	0.907893	0.976928	133.703	104.695	79.2871	104.521	106.743	120.448
Ar.18803	0.9869	-0.0190249	0.907932	0.976928	130.388	106.38	99.0865	109.073	112.299	106.424
Ar.2649	1.00823	0.0118236	0.908247	0.976928	395.331	407.081	405.638	397.498	382.847	455.174
Ar.28306	0.992215	-0.0112752	0.908332	0.976928	1377.91	1389.38	1271.73	1243.56	1377.47	1432.03
Ar.24323	1.03876	0.0548626	0.91067	0.977406	151.024	206.318	194.367	164.824	153.461	324.785
Ar.4735	0.97734	-0.0330679	0.911037	0.977406	152.082	146.7	98.9709	113.55	141.993	151.803
Ar.19547	1.00579	0.00832552	0.911252	0.977406	552.208	535.682	487.858	519.14	544.057	538.67
Ar.28334	0.918752	-0.122253	0.914349	0.977834	398.87	163.503	977.776	626.997	176.89	180.458
Ar.18388	0.980422	-0.0285256	0.915126	0.978092	335.607	367.326	469.067	406.022	312.749	416.628
Ar.27909	1.0128	0.0183537	0.917987	0.97916	769.127	885.275	626.949	727.414	850.696	869.332
Ar.9286	0.993134	-0.00993943	0.920573	0.980352	1198.38	1157.05	1028.93	1077.74	1163.39	1162.05
Ar.22949	1.0259	0.0368959	0.920814	0.980352	171.299	262.706	225.219	209.498	295.814	184.477
Ar.19811	0.993536	-0.00935626	0.922915	0.981006	2452.56	2268.44	2224.5	2088.72	2407.86	2305.86
Ar.4573	0.994413	-0.00808347	0.929332	0.982719	958.712	1038.22	953.18	916.321	1042.04	1006.81
Ar.26763	0.973316	-0.0390191	0.929601	0.982721	493.921	405.689	932.12	511.273	392.429	561.009
Ar.11948	1.02322	0.0331111	0.931387	0.983172	117.326	166.25	104.936	119.454	187.24	117.442
Ar.5743	0.988548	-0.0166173	0.931845	0.983195	210.334	262.073	260.668	243.424	267.978	213.053
Ar.15654	1.06984	0.0973971	0.935047	0.984081	111.459	45.7601	279.982	217.355	70.075	42.2671
Ar.4305	1.03294	0.0467506	0.939155	0.98484	214.638	288.958	439.704	409.267	331.431	183.625
Ar.28269	1.13789	0.186357	0.940178	0.985443	2524.25	107.701	1439.98	1029.56	89.6309	1793.75
Ar.30043	1.13619	0.184202	0.941661	0.985443	1256.3	50.993	726.121	490.157	42.2286	912.358
Ar.16894	0.995263	-0.00685078	0.942621	0.985752	719.321	747.15	666.504	664.949	742.135	750.436
Ar.10189	1.01521	0.0217786	0.946633	0.98712	650.165	533.646	828.539	798.012	525.959	599.624
Ar.892	1.00364	0.00524371	0.950879	0.987323	544.584	544.372	522.367	506.322	538.413	583.621
Ar.6966	0.994448	-0.00803188	0.951141	0.987323	106.821	143.076	124.596	127.601	128.252	132.02
Ar.24506	0.996688	-0.00478631	0.952192	0.987323	1362.11	1367.7	1321.17	1240.08	1406.19	1379.16
Ar.30578	0.996207	-0.00548298	0.953568	0.987361	1654.06	1614.36	1465.83	1487.45	1633.18	1637.72
Ar.18395	0.993481	-0.00943522	0.956519	0.988186	797.858	712.317	582.011	698.767	688.811	750.002
Ar.17447	1.00651	0.00936759	0.957045	0.988186	582.487	486.467	552.964	519.119	598.729	428.646
Ar.10273	0.982431	-0.0255722	0.961209	0.989819	244.093	103.383	286.445	186.934	115.443	172.548
Ar.9763	1.00488	0.00701707	0.963577	0.990781	113.566	111.879	89.0333	100.686	112.54	112.175
Ar.10043	1.02851	0.0405585	0.964293	0.990781	154.046	65.9006	244.981	219.409	96.4237	58.6191
Ar.18835	0.996526	-0.00502052	0.96752	0.992703	189.787	196.435	192.182	184.492	213.963	172.693
Ar.359	1.00848	0.0121854	0.969834	0.99304	831.433	643.88	481.789	616.188	644.398	751.81
Ar.23182	1.00385	0.00554385	0.973043	0.99304	293.687	261.783	237.855	235.007	281.746	274.745
Ar.28472	0.995755	-0.00613795	0.97314	0.99304	861.602	747.307	637.322	701.661	776.44	771.919
Ar.20642	0.993949	-0.00875597	0.97327	0.99304	373.454	358.714	266.798	291.257	343.032	403.584
Ar.20577	1.00607	0.00873476	0.973832	0.99304	434.984	427.204	620.582	514.106	490.419	366.853
Ar.11014	0.997625	-0.0034301	0.973868	0.99304	1229.4	1145.38	1066.37	1070.35	1177.04	1187.74
Ar.3146	1.00836	0.0120099	0.979232	0.995565	6511.49	9876.79	13069.9	10543.2	10203.1	7224.04
Ar.16936	0.995809	-0.00605837	0.980681	0.995565	156.651	146.345	141.587	126.461	136.349	189.165
Ar.13408	0.99791	-0.00301837	0.981085	0.995565	513.996	418.428	543.914	402.196	458.219	506.112
Ar.20675	1.00133	0.00192352	0.981339	0.995565	1041.03	1001.07	935.797	946.336	1040.71	996.927
Ar.21155	0.994999	-0.00723307	0.981464	0.995565	189.734	156.345	108.207	146.812	161.767	154.106
Ar.23769	0.982106	-0.0260489	0.982802	0.995824	1189.14	329.754	1149.24	830.758	247.032	1226.57
Ar.31737	1.0014	0.00201436	0.983088	0.995824	1610.82	1677.29	1544.26	1492.29	1699.67	1689.69
Ar.7625	1.00242	0.00349173	0.983186	0.995824	144.49	116.712	110.369	126.305	124.01	118.397
Ar.28513	1.00296	0.00427064	0.983777	0.99595	101.578	103.71	96.9089	114.489	84.1862	125.662
Ar.29227	1.03079	0.0437539	0.986155	0.996005	19.7801	75.677	351.335	180.389	169.688	7.01793
Ar.479	1.00181	0.0026157	0.987028	0.996058	123.39	133.142	138.532	142.385	139.43	112.64
Ar.25754	0.992982	-0.0101602	0.988465	0.996586	328.102	162.911	258.652	189.996	141.932	394.316
Ar.21830	0.999249	-0.00108436	0.993785	0.998419	713.47	833.65	662.859	705.026	829.077	755.49
Ar.207	0.999633	-0.000529252	0.995027	0.998684	1677.08	1694.43	1585.42	1538.74	1746.47	1682.69
Ar.4657	0.998824	-0.0016969	0.996548	0.99899	249.072	149.677	157.579	183.753	143.813	214.326
Ar.7113	0.999794	-0.000296834	0.997837	0.99939	1602.84	1475.51	1381.63	1380.44	1548.05	1512.33
Ar.14120	1.00007	9.90155e-05	0.999201	0.999744	1689.13	1651.1	1543.44	1498.07	1693.34	1703.7
